# Supplementary material for: A New Product of Bilirubin Degradation by H2O2 and Its Formation in Activated Neutrophils and in an Inflammatory Mouse Model
Source: Biomolecules. 2022 Sep 4;12(9):1237. doi: 10.3390/biom12091237 (PMC9496627; doi:10.3390/biom12091237)
Supplement: Supplementary file 1 [file biomolecules-12-01237-s001.zip]

Archive with 1 entries (1 files):
- biomolecules-1879852-supplementary.pdf
